# Supplementary material for: The Infratentorial Localization of Brain Metastases May Correlate with Specific Clinical Characteristics and Portend Worse Outcomes Based on Voxel-Wise Mapping
Source: Cancers (Basel). 2021 Jan 17;13(2):324. doi: 10.3390/cancers13020324 (PMC7831020; doi:10.3390/cancers13020324)
Supplement: Supplementary file 1 [file cancers-13-00324-s001.zip]

Archive with 6 entries (5 files):
- cancers-1037158/
- cancers-1037158/Supplementary materials.pdf
- cancers-1037158/Supplementary materials_code_1.m
- cancers-1037158/Supplementary materials_code_2.m
- cancers-1037158/Supplementary materials_code_3.py
- cancers-1037158/Supplementary materials_code_4.py
