# Supplementary material for: The Infratentorial Localization of Brain Metastases May Correlate with Specific Clinical Characteristics and Portend Worse Outcomes Based on Voxel-Wise Mapping
Source: Cancers (Basel). 2021 Jan 17;13(2):324. doi: 10.3390/cancers13020324 (PMC7831020; doi:10.3390/cancers13020324)
Supplement: Supplementary file 1 [file cancers-13-00324-s001.zip › cancers-1037158/Supplementary materials_code_1.m]

addpath '/Users/mc/Documents/MATLAB/spm12'
spm
 
addpath '/Users/mc/Documents/MATLAB/marsbar-0.44' % marsbar path
marsbar
cwd = '/Users/mc/Desktop/T1';
cd (cwd)
subExpID=dir ('T-*');
 
spm_get_defaults             % SPM 
global defaults;
spm_jobman('initcfg');
 
for sub=1:size(subExpID,1)
nrun=1
s1= spm_get('files', pwd, 'T-*.nii');
s2 = cellstr(s1);
s3 = s2{sub};
s4 = cellstr(s3)
matlabbatch{1}.spm.spatial.normalise.estwrite.subj.resample = s4;
matlabbatch{1}.spm.spatial.normalise.estwrite.subj.vol = s4;
matlabbatch{1}.spm.spatial.normalise.estwrite.eoptions.biasreg = 0.0001;
matlabbatch{1}.spm.spatial.normalise.estwrite.eoptions.biasfwhm = 60;
matlabbatch{1}.spm.spatial.normalise.estwrite.eoptions.tpm = {'/Users/mc/Documents/MATLAB/spm12/tpm/TPM.nii'};
matlabbatch{1}.spm.spatial.normalise.estwrite.eoptions.affreg = 'eastern';
matlabbatch{1}.spm.spatial.normalise.estwrite.eoptions.reg = [0 0.001 0.5 0.05 0.2];
matlabbatch{1}.spm.spatial.normalise.estwrite.eoptions.fwhm = 0;
matlabbatch{1}.spm.spatial.normalise.estwrite.eoptions.samp = 3;
matlabbatch{1}.spm.spatial.normalise.estwrite.woptions.bb = [-78 -112 -70
                                                             78 76 85];
matlabbatch{1}.spm.spatial.normalise.estwrite.woptions.vox = [2 2 2];
matlabbatch{1}.spm.spatial.normalise.estwrite.woptions.interp = 4;
jobs = repmat(matlabbatch, 1, nrun);
inputs = cell(0, nrun);
spm('defaults', 'FMRI');
spm_jobman('run', jobs, inputs{:});
end
