# Supplementary material for: The Infratentorial Localization of Brain Metastases May Correlate with Specific Clinical Characteristics and Portend Worse Outcomes Based on Voxel-Wise Mapping
Source: Cancers (Basel). 2021 Jan 17;13(2):324. doi: 10.3390/cancers13020324 (PMC7831020; doi:10.3390/cancers13020324)
Supplement: Supplementary file 1 [file cancers-13-00324-s001.zip › cancers-1037158/Supplementary materials_code_2.m]

clc;clear
addpath /Users/chongran/CloudStation/MATLAB/plugins/NIfTI_20140122
addpath /Users/chongran/CloudStation/MATLAB/plugins/spm12
template='/Users/chongran/CloudStation/MATLAB/matrix/matrix79_95_79.nii'

dirs=dir('*.nii');           
for sub=1:size(dirs,1);
temp=dirs(sub).name;
temp=temp(1:end-4);
dirs(sub).patientname=temp;
end

dircell=struct2cell(dirs);  
name=dircell(1,:);     
for sub=1:size(dirs,1);
temp=char(name(sub));
juzhen(sub)=load_nii(temp);

end

form=struct('patient',{'0'},'tumor',{'0'},'x',{0},'y',{0},'z',{0});
seq=0  
for file=1:size(dirs,1);
[height,width,length]=size(juzhen(file).img); 
masscenter=zeros(height,width,length);
[L,num]=bwlabeln(juzhen(file).img,18); 
plot_x=zeros(1,num); 
plot_y=zeros(1,num); 
plot_z=zeros(1,num); 
for l=1:num   
sum_x=0; sum_y=0; sum_z=0;area=0;  
for i=1:height;
for j=1:width;
for k=1:length
if L(i,j,k)==l;
sum_x=sum_x+i; 
sum_y=sum_y+j; 
sum_z=sum_z+k; 
area=area+1; 
end
end
end
end
plot_x(l)=fix(sum_x/area); 
plot_y(l)=fix(sum_y/area); 
plot_z(l)=fix(sum_z/area); 
masscenter(plot_x(l),plot_y(l),plot_z(l))=1;
seq=seq+1
form(seq).patient=dirs(file).patientname;
form(seq).tumor=[dirs(file).patientname,'_',num2str(l)];
form(seq).x=plot_x(l);
form(seq).y=plot_y(l);
form(seq).z=plot_z(l);
form(seq).volume=area*0.008;
end  
end 
excelform=struct2cell(form);
excel=squeeze(excelform);
excel=excel'
mc1=zeros(79,95,79);
mc2=zeros(79,95,79);
for tumor=1:seq
x=cell2mat(excel(tumor,3));y=cell2mat(excel(tumor,4));z=cell2mat(excel(tumor,5))
for i=1:79
for j=1:95
  for k=1:79
    mc1(i,j,k)=1;
    if (i-x)^2+(j-y)^2+(k-z)^2<8
    mc2(i,j,k)=1;
    end
  end
end
end
end

cd /Users/chongran/CloudStation/MATLAB/template_aal_new/TemplateVolume/79_95_79

frontal=load_nii('frontal.nii')
frontal=frontal.img;
parietal=load_nii('parietal.nii')
parietal=parietal.img;
temporal=load_nii('temporal.nii')
temporal=temporal.img;
occipital=load_nii('occipital.nii')
occipital=occipital.img;
cerebellar=load_nii('cerebellar.nii')
cerebellar=cerebellar.img;
deep_nucleus=load_nii('deep_nucleus.nii')
deep_nucleus=deep_nucleus.img;
brainstem=load_nii('brainstem.nii')
brainstem=brainstem.img;
vermis=load_nii('vermis.nii')
vermis=vermis.img;
%??nii??

[row,colume]=size(excel)
for tumor=1:row

tumor

count=1;
for i=1:79
for j=1:95
for k=1:79

if frontal(i,j,k)==1
d_frontal(count)=(cell2mat(excel(tumor,3))-i)^2+(cell2mat(excel(tumor,4))-j)^2+(cell2mat(excel(tumor,5))-k)^2;
count=count+1;

end

end
end
end
dmin(1)=min(d_frontal);

count=1;
for i=1:79
for j=1:95
for k=1:79

if parietal(i,j,k)==1
d_parietal(count)=(cell2mat(excel(tumor,3))-i)^2+(cell2mat(excel(tumor,4))-j)^2+(cell2mat(excel(tumor,5))-k)^2;
dmin(2)=min(d_parietal);
count=count+1;

end

end
end
end

count=1;
for i=1:79
for j=1:95
for k=1:79

if temporal(i,j,k)==1
d_temporal(count)=(cell2mat(excel(tumor,3))-i)^2+(cell2mat(excel(tumor,4))-j)^2+(cell2mat(excel(tumor,5))-k)^2;
dmin(3)=min(d_temporal);
count=count+1;

end

end
end
end

count=1;
for i=1:79
for j=1:95
for k=1:79

if occipital(i,j,k)==1
d_occipital(count)=(cell2mat(excel(tumor,3))-i)^2+(cell2mat(excel(tumor,4))-j)^2+(cell2mat(excel(tumor,5))-k)^2;
dmin(4)=min(d_occipital);
count=count+1;

end

end
end
end

count=1;
for i=1:79
for j=1:95
for k=1:79

if cerebellar(i,j,k)==1
d_cerebellar(count)=(cell2mat(excel(tumor,3))-i)^2+(cell2mat(excel(tumor,4))-j)^2+(cell2mat(excel(tumor,5))-k)^2;
dmin(5)=min(d_cerebellar);
count=count+1;

end

end
end
end
 
count=1;
for i=1:79
for j=1:95
for k=1:79

if deep_nucleus(i,j,k)==1
d_deep_nucleus(count)=(cell2mat(excel(tumor,3))-i)^2+(cell2mat(excel(tumor,5))-j)^2+(cell2mat(excel(tumor,5))-k)^2;
dmin(6)=min(d_deep_nucleus);
count=count+1;

end  

end  
end  
end  

count=1;
for i=1:79
for j=1:95
for k=1:79

if brainstem(i,j,k)==1
d_brainstem(count)=(cell2mat(excel(tumor,3))-i)^2+(cell2mat(excel(tumor,4))-j)^2+(cell2mat(excel(tumor,5))-k)^2;
count=count+1;

end

end
end
end
dmin(7)=min(d_brainstem);

count=1;
for i=1:79
for j=1:95
for k=1:79

if brainstem(i,j,k)==1
d_vermis(count)=(cell2mat(excel(tumor,3))-i)^2+(cell2mat(excel(tumor,4))-j)^2+(cell2mat(excel(tumor,5))-k)^2;
count=count+1;

end

end
end
end
dmin(8)=min(d_vermis);

A=find(dmin==min(dmin));

if A(1,1)==1
excel{tumor,7}='frontal';
elseif A(1,1)==2
excel{tumor,7}='parietal';
elseif A(1,1)==3
excel{tumor,7}='temporal';
elseif A(1,1)==4
excel{tumor,7}='occipital';
elseif A(1,1)==5
excel{tumor,7}='deep_nucleus';
elseif A(1,1)==6
excel{tumor,7}='cerebellar';
elseif A(1,1)==7
excel{tumor,7}='brainstem';

end  

if dmin(7)==0|dmin(8)==0
excel{tumor,8}='midline';
elseif cell2mat(excel(tumor,3))<40
excel{tumor,8}='left';
else
excel{tumor,8}='right';

end  

end  

cd /Users/chongran/CloudStation/MATLAB/temp_results
