# Supplementary material for: The Infratentorial Localization of Brain Metastases May Correlate with Specific Clinical Characteristics and Portend Worse Outcomes Based on Voxel-Wise Mapping
Source: Cancers (Basel). 2021 Jan 17;13(2):324. doi: 10.3390/cancers13020324 (PMC7831020; doi:10.3390/cancers13020324)
Supplement: Supplementary file 1 [file cancers-13-00324-s001.zip › cancers-1037158/Supplementary materials_code_3.py]

# -*- coding: utf-8 -*-
"""
Created on Mon Jan  1 00:58:35 2001

@author: zs
"""

import nibabel as nib
import numpy as np
import math as mt

file1='C:\\Users\\zs\\Desktop\\BMs\\male_667.nii'
file2='C:\\Users\\zs\\Desktop\\BMs\\female_435.nii'
filecount1=667
filecount2=435

img=nib.load(file1)
a1=img.get_fdata()

img=nib.load(file2)
a2=img.get_fdata()

aq = np.ones((79,95,79))*0

for i in range(79):
    for j in range(95):
        for k in range(79):
            a=a1[i,j,k]
            b=a2[i,j,k]
            c=filecount1-a
            d=filecount2-b
            n=filecount1+filecount2   
    p=(mt.factorial(a+b)*mt.factorial(c+d)*mt.factorial(a+c)*mt.factorial(b+d))/(mt.factorial(a)*mt.factorial(b)*mt.factorial(c)*mt.factorial(d)*mt.factorial(n))

            if p>=0.05:
                q=0
            else:
               if a/filecount1>b/filecount2:
                   q=p
               else:
                   q=0
            
            aq[i,j,k]=q

q_img = nib.Nifti1Image(aq, img.affine, img.header)

nib.save(q_img, 'male.nii')
